# Supplementary material for: DeepSTABp: A Deep Learning Approach for the Prediction of Thermal Protein Stability
Source: Int J Mol Sci. 2023 Apr 18;24(8):7444. doi: 10.3390/ijms24087444 (PMC10138888; doi:10.3390/ijms24087444)
Supplement: Supplementary file 1 [file ijms-24-07444-s001.zip]

Archive with 1 entries (1 files):
- ijms-2327586-supplementary.pdf
